# Supplementary material for: Characterization of aberrant splicing in pediatric central nervous system tumors reveals CLK1 as a candidate oncogenic dependency
Source: bioRxiv. 2025 Aug 19:2024.08.03.606419. Originally published 2024 Aug 6. Preprint. [Version 5] doi: 10.1101/2024.08.03.606419 (PMC11326178; doi:10.1101/2024.08.03.606419)
Supplement: Supplement 4 [file media-4.xlsx]

## Sheet: A_se_events
SpliceID

## Sheet: B_clust_memb
Kids_First_Biospecimen_ID

## Sheet: C_gsva_scores
Cluster
