# Supplementary material for: Characterization of aberrant splicing in pediatric central nervous system tumors reveals CLK1 as a candidate oncogenic dependency
Source: bioRxiv. 2025 Aug 19:2024.08.03.606419. Originally published 2024 Aug 6. Preprint. [Version 5] doi: 10.1101/2024.08.03.606419 (PMC11326178; doi:10.1101/2024.08.03.606419)
Supplement: Supplement 5 [file media-5.xlsx]

## Sheet: A_kegg_spliceosome
ACIN1

## Sheet: B_hugo_spliceosome
AQR

## Sheet: C_sf_genes
A1CF

## Sheet: D_hugo_mutations
Hugo_Symbol

## Sheet: E_sf_mutations
Hugo_Symbol

## Sheet: F_high_v_low_sbi_deseq2
gene
