# Supplementary material for: Characterization of aberrant splicing in pediatric central nervous system tumors reveals CLK1 as a candidate oncogenic dependency
Source: bioRxiv. 2025 Aug 19:2024.08.03.606419. Originally published 2024 Aug 6. Preprint. [Version 5] doi: 10.1101/2024.08.03.606419 (PMC11326178; doi:10.1101/2024.08.03.606419)
Supplement: Supplement 8 [file media-8.xlsx]

## Sheet: A_deseq2_morp
Gene_Symbol

## Sheet: B_morph_rmats
splicing_case

## Sheet: C_ds_SE
SpliceID

## Sheet: D_ds_A5SS
SpliceID

## Sheet: E_ds_A3SS
SpliceID

## Sheet: F_ds_RI
SpliceID

## Sheet: G_de_ds_genes
ACTR3B

## Sheet: H_primers
ID

## Sheet: I_intersect_de_ds_crispr
SpliceID

## Sheet: J_clk1_targets
Gene_Symbol
